# Supplementary material for: Essential Roles of Exocyst Complex Component 3-like 2 on Cardiovascular Development in Mice
Source: Life (Basel). 2022 Oct 28;12(11):1730. doi: 10.3390/life12111730 (PMC9694714; doi:10.3390/life12111730)
Supplement: Supplementary file 1 [file life-12-01730-s001.zip]

Archive with 1 entries (1 files):
- life-1943993-supplementary.pdf
